# Supplementary material for: Deep Structural Analysis of Myriads of Omicron Sub-Variants Revealed Hotspot for Vaccine Escape Immunity
Source: Vaccines (Basel). 2023 Mar 15;11(3):668. doi: 10.3390/vaccines11030668 (PMC10059128; doi:10.3390/vaccines11030668)
Supplement: Supplementary file 1 [file vaccines-11-00668-s001.zip]

Archive with 13 entries (12 files):
- vaccines-2267638-SM/
- vaccines-2267638-SM/Figure S1.jpg
- vaccines-2267638-SM/Figure S2.jpg
- vaccines-2267638-SM/Figure S3.jpg
- vaccines-2267638-SM/Figure S4.jpg
- vaccines-2267638-SM/Figure S5.jpg
- vaccines-2267638-SM/Figure S6.jpg
- vaccines-2267638-SM/Figure S7.jpg
- vaccines-2267638-SM/Table S3.pdf
- vaccines-2267638-SM/Table S4.pdf
- vaccines-2267638-SM/Table S5.pdf
- vaccines-2267638-SM/Table S1.pdf
- vaccines-2267638-SM/Table S2.pdf
